# Supplementary material for: The mechanosensitive Piezo1 channel is required for bone formation
Source: eLife. 2019 Jul 10;8:e47454. doi: 10.7554/eLife.47454 (PMC6685704; doi:10.7554/eLife.47454)
Supplement: Figure 1—source data 1. [file elife-47454-fig1-data1.zip]

Archive with 5 entries (5 files):
- b.pzf
- c.pzf
- e.pzf
- f.pzf
- h.pzf
