# Supplementary material for: The mechanosensitive Piezo1 channel is required for bone formation
Source: eLife. 2019 Jul 10;8:e47454. doi: 10.7554/eLife.47454 (PMC6685704; doi:10.7554/eLife.47454)
Supplement: Figure 2—source data 1. [file elife-47454-fig2-data1.zip]

Archive with 8 entries (8 files):
- a.pzf
- b.pzf
- d.pzf
- g.pzf
- h.pzf
- j-1.pzf
- j-2.pzf
- l.pzf
