# Supplementary material for: The mechanosensitive Piezo1 channel is required for bone formation
Source: eLife. 2019 Jul 10;8:e47454. doi: 10.7554/eLife.47454 (PMC6685704; doi:10.7554/eLife.47454)
Supplement: Figure 3—source data 1. [file elife-47454-fig3-data1.zip]

Archive with 11 entries (11 files):
- d-1.pzf
- d-2.pzf
- d-3.pzf
- d-4.pzf
- d-5.pzf
- d-6.pzf
- e.pzf
- f-1.pzf
- f-2.pzf
- h.pzf
- i.pzf
